# Supplementary material for: A new species of Chrysosplenium (Saxifragaceae) from Shaanxi, north-western China
Source: PhytoKeys. 2020 Sep 4;159:127–35. doi: 10.3897/phytokeys.159.56109 (PMC7486313; doi:10.3897/phytokeys.159.56109)
Supplement: XML Treatment for Chrysosplenium zhouzhiense [file phytokeys.159.56109-treatment1.xml]

<!DOCTYPE tp:taxon-treatment
  PUBLIC "-//TaxonX//DTD Taxonomic Treatment Publishing DTD v0 20100105//EN" "tax-treatment-NSO.dtd">
<tp:taxon-treatment xmlns:tp="http://www.plazi.org/taxpub"><tp:treatment-meta><kwd-group><label>Taxon classification</label><kwd><named-content xmlns:xlink="http://www.w3.org/1999/xlink" content-type="kingdom">Plantae</named-content></kwd><kwd><named-content xmlns:xlink="http://www.w3.org/1999/xlink" content-type="order">Saxifragales</named-content></kwd><kwd><named-content xmlns:xlink="http://www.w3.org/1999/xlink" content-type="family">Saxifragaceae</named-content></kwd></kwd-group><mixed-citation publication-type="journal"><person-group><name><surname>Fu</surname><given-names>Long-Fei</given-names></name><name><surname>Liao</surname><given-names>Rui</given-names></name><name><surname>Lan</surname><given-names>De-Qing</given-names></name><name><surname>Wen</surname><given-names>Fang</given-names></name><name><surname>Liu</surname><given-names>Hong</given-names></name></person-group><article-title>A new species of <italic><tp:taxon-name><tp:taxon-name-part taxon-name-part-type="genus" reg="Chrysosplenium">Chrysosplenium</tp:taxon-name-part></tp:taxon-name></italic> (<tp:taxon-name><tp:taxon-name-part taxon-name-part-type="family">Saxifragaceae</tp:taxon-name-part></tp:taxon-name>) from Shaanxi, north-western China</article-title><source>PhytoKeys</source><day>04</day><month>9</month><year>2020</year><volume>159</volume><fpage>127</fpage><lpage>135</lpage><pub-id pub-id-type="doi">10.3897/phytokeys.159.56109</pub-id></mixed-citation></tp:treatment-meta><tp:nomenclature><tp:taxon-name><object-id xmlns:xlink="http://www.w3.org/1999/xlink" content-type="arpha" xlink:type="simple">4CA98531-2EEE-565A-AFFA-EDA3F03B167B</object-id>
            <tp:taxon-name-part taxon-name-part-type="genus" reg="Chrysosplenium">Chrysosplenium</tp:taxon-name-part>
            <tp:taxon-name-part taxon-name-part-type="species" reg="zhouzhiense">zhouzhiense</tp:taxon-name-part>
            <object-id xmlns:xlink="http://www.w3.org/1999/xlink" content-type="ipni" xlink:type="simple">urn:lsid:ipni.org:names:77211388-1</object-id>
          </tp:taxon-name><tp:taxon-authority>Hong Liu</tp:taxon-authority><tp:taxon-status xmlns:xlink="http://www.w3.org/1999/xlink" xlink:type="simple">sp. nov.</tp:taxon-status><xref ref-type="fig" rid="F1">Figs 1</xref><xref ref-type="fig" rid="F2">, 2</xref><xref ref-type="fig" rid="F3">, 3</xref><xref ref-type="fig" rid="F4">, 4</xref></tp:nomenclature><tp:treatment-sec sec-type="diagnosis" id="SECID0EHLAC"><title>Diagnosis.</title><p>Most similar to <italic><tp:taxon-name><tp:taxon-name-part taxon-name-part-type="genus" reg="Chrysosplenium">Chrysosplenium</tp:taxon-name-part> <tp:taxon-name-part taxon-name-part-type="species" reg="macrophyllum">macrophyllum</tp:taxon-name-part></tp:taxon-name></italic> and <italic><tp:taxon-name><tp:taxon-name-part taxon-name-part-type="genus" reg="Chrysosplenium">C.</tp:taxon-name-part> <tp:taxon-name-part taxon-name-part-type="species" reg="zhangjiajieense">zhangjiajieense</tp:taxon-name-part></tp:taxon-name></italic> from which it differs by having a shorter stem, rhizome absent, basal leaf absent, sterile branch arising from flowering stem, light yellow flower with longer stamen.</p><fig id="F1" position="float" orientation="portrait"><object-id xmlns:xlink="http://www.w3.org/1999/xlink" content-type="doi" xlink:type="simple">10.3897/phytokeys.159.56109.figure1</object-id><object-id xmlns:xlink="http://www.w3.org/1999/xlink" content-type="arpha" xlink:type="simple">B90229F7-E819-53C1-B9C4-524204756520</object-id><label>Figure 1.</label><caption><p>Type specimen of <italic><tp:taxon-name><tp:taxon-name-part taxon-name-part-type="genus" reg="Chrysosplenium">Chrysosplenium</tp:taxon-name-part> <tp:taxon-name-part taxon-name-part-type="species" reg="zhouzhiense">zhouzhiense</tp:taxon-name-part></tp:taxon-name></italic> Hong Liu, sp. nov. (Photo by Hong Liu).</p></caption><graphic xmlns:xlink="http://www.w3.org/1999/xlink" xlink:href="phytokeys-159-127-g001.jpg" position="float" orientation="portrait" xlink:type="simple" id="oo_449528.jpg"><uri content-type="original_file" xlink:type="simple">https://binary.pensoft.net/fig/449528</uri></graphic></fig></tp:treatment-sec><tp:treatment-sec sec-type="material" id="SECID0E2MAC"><title>Type.</title><p>China. Shaanxi: Niguhe Village, Zhouzhi County, Xi’an City, <named-content xmlns:xlink="http://www.w3.org/1999/xlink" content-type="dwc:verbatimCoordinates" xlink:type="simple"><named-content content-type="geo-json" specific-use="{&#34;type&#34;:&#34;Point&#34;,&#34;coordinates&#34;:[107.970000,34.028889]}" id="NCID0EENAC" xlink:type="simple">34°01'44"N, 107°58'12"E</named-content></named-content>, under broad-leaved forests in a mountain area at ca. 1350 m altitude, 10 May 2020, <italic>Hong Liu, De-Qing Lan and Wen Huang HSN13356</italic> (holotype <abbrev xmlns:xlink="http://www.w3.org/1999/xlink" content-type="institution" xlink:title="South-Central University for Nationalities" id="ABBRID0ELNAC" xlink:type="simple">HSN</abbrev>; isotypes <abbrev xmlns:xlink="http://www.w3.org/1999/xlink" content-type="institution" xlink:title="South-Central University for Nationalities" id="ABBRID0EQNAC" xlink:type="simple">HSN</abbrev>, <named-content xmlns:xlink="http://www.w3.org/1999/xlink" content-type="dwc:institutional_code" xlink:type="simple">IBK</named-content>).</p><fig id="F2" position="float" orientation="portrait"><object-id xmlns:xlink="http://www.w3.org/1999/xlink" content-type="doi" xlink:type="simple">10.3897/phytokeys.159.56109.figure2</object-id><object-id xmlns:xlink="http://www.w3.org/1999/xlink" content-type="arpha" xlink:type="simple">F061C9C5-1C51-5026-A832-5C650AE1E4B8</object-id><label>Figure 2.</label><caption><p><italic><tp:taxon-name><tp:taxon-name-part taxon-name-part-type="genus" reg="Chrysosplenium">Chrysosplenium</tp:taxon-name-part> <tp:taxon-name-part taxon-name-part-type="species" reg="zhouzhiense">zhouzhiense</tp:taxon-name-part></tp:taxon-name></italic> Hong Liu, sp. nov. <bold>A</bold> fruiting plant <bold>B</bold> flowering plant <bold>C</bold> habitat <bold>D</bold> leaves of sterile branch <bold>E</bold> flowers close-up view <bold>F</bold> capsules <bold>G, H</bold> seeds, scanning electron micrograph, 110× (<bold>G</bold>) and 1,100× (<bold>H</bold>). (Photos by Hong Liu).</p></caption><graphic xmlns:xlink="http://www.w3.org/1999/xlink" xlink:href="phytokeys-159-127-g002.jpg" position="float" orientation="portrait" xlink:type="simple" id="oo_449529.jpg"><uri content-type="original_file" xlink:type="simple">https://binary.pensoft.net/fig/449529</uri></graphic></fig></tp:treatment-sec><tp:treatment-sec sec-type="description" id="SECID0EEPAC"><title>Description.</title><p>Perennial herbs, 5–16 cm high. Root fibrous and soft. Stolons 1–3, filiform, without long creeping rhizome or bulbs. Flowering stem(s) erect, simple, 5–15 cm high, smooth and subglabrous at base, dark red, rounded. Sterile branch 1 or (2), arising from the lower part and 2–7 cm above the base of flowering stem, rounded, 5–13 cm long, upper-middle part densely covered with white villose, hairs ca. 2–3 mm long. Basal leaves absent. Cauline leaves of flowering stem 2–4, alternate, slender, petiole 10–25 mm long; blade 5–12 × 7–15 mm, flabelliform or subrounded, sparsely white villose or subglabous, apex rounded, margin obtusely dentate (10–13 teeth), base cuneate to subcordate. Leaves of sterile branches 4–8, alternate, heterophyllous, upper leaves 3–4 crowded at stem apex larger, petiole 5–15 mm long, covered with soft downy hairs; blade 10–30 × 10–30 mm, flabelliform, densely lanate at both surfaces, apex subtruncate to rounded, margin undulate-crenate (12–16 teeth), base truncate to round; lower leaves 2–4, petiole 8–25 mm long; blade 5–15 × 5–15 mm, flabelliform, sparsely pubescent or subglabrous at both surfaces, apex subtruncate to rounded, margin undulate-crenate (8–11 teeth), base decurrent. Inflorescence often 6-flowered cyme, dense, 2–5 cm wide, branches glabrous or sparsely pubescence, surrounded by leaf-like bracts; bracteal leaves green, broadly ovate or obovate, rarely rounded, smooth at both surfaces, margin or petioles sparsely villose, base slightly oblique, broadly cuneate, triangular and two-rounded arranged, unequal; middle one major, petiole 5–8 mm long, blade 5–12 × 4–12 mm, margin obtusely dentate (7–11 teeth); two lateral ones minor, petiole 2–5 mm long, blade 3–5 × 2–4 mm, margin obtusely dentate (3–5 teeth). Flowers tetramerous, actinomorphic; sepals 4 (2 pairs), erect, yellow in flowering time, but turn green in fruiting time, 2.6–3.9 × 1.8–2.2 mm, ovate, apex acuminate; stamens 8, homostylic, 6–8 mm long, twice longer than sepals; filaments slender, 6–7 mm long; anther yellow, 2-locular, longitudinally dehiscent; ovary 2-locular, semi-inferior; stigma 2, 3–4 mm long; styles erect, shorter than stamens, 2–3 mm long. Fruit a capsule, 3–4 mm long, green, smooth, 2-lobed (horn-shaped), equal, dehiscent along the adaxial suture; seeds numerous, dark brown, ovoid, a raphe on one side, 550–640 × 350–450 μm, minute papillae.</p><fig id="F3" position="float" orientation="portrait"><object-id xmlns:xlink="http://www.w3.org/1999/xlink" content-type="doi" xlink:type="simple">10.3897/phytokeys.159.56109.figure3</object-id><object-id xmlns:xlink="http://www.w3.org/1999/xlink" content-type="arpha" xlink:type="simple">5C9CA8FA-44D9-53DE-BA2C-78C3960DE454</object-id><label>Figure 3.</label><caption><p><italic><tp:taxon-name><tp:taxon-name-part taxon-name-part-type="genus" reg="Chrysosplenium">Chrysosplenium</tp:taxon-name-part></tp:taxon-name></italic> spp. habit and inflorescence <bold>A</bold><italic><tp:taxon-name><tp:taxon-name-part taxon-name-part-type="genus" reg="Chrysosplenium">C.</tp:taxon-name-part> <tp:taxon-name-part taxon-name-part-type="species" reg="zhouzhiense">zhouzhiense</tp:taxon-name-part></tp:taxon-name></italic> Hong Liu, sp. nov., habit (<bold>A1</bold>), inflorescence with yellow flower (<bold>A2</bold>) <bold>B</bold><italic><tp:taxon-name><tp:taxon-name-part taxon-name-part-type="genus" reg="Chrysosplenium">C.</tp:taxon-name-part> <tp:taxon-name-part taxon-name-part-type="species" reg="macrophyllum">macrophyllum</tp:taxon-name-part></tp:taxon-name></italic>, habit (<bold>B1</bold>), inflorescence with white flower (<bold>B2</bold>) <bold>C</bold><italic><tp:taxon-name><tp:taxon-name-part taxon-name-part-type="genus" reg="Chrysosplenium">C.</tp:taxon-name-part> <tp:taxon-name-part taxon-name-part-type="species" reg="zhangjiajieense">zhangjiajieense</tp:taxon-name-part></tp:taxon-name></italic>, habit (<bold>C1</bold>), inflorescence with white flower (<bold>C2</bold>).</p></caption><graphic xmlns:xlink="http://www.w3.org/1999/xlink" xlink:href="phytokeys-159-127-g003.jpg" position="float" orientation="portrait" xlink:type="simple" id="oo_449530.jpg"><uri content-type="original_file" xlink:type="simple">https://binary.pensoft.net/fig/449530</uri></graphic></fig></tp:treatment-sec><tp:treatment-sec sec-type="etymology" id="SECID0ERBAE"><title>Etymology.</title><p><italic><tp:taxon-name><tp:taxon-name-part taxon-name-part-type="genus" reg="Chrysosplenium">Chrysosplenium</tp:taxon-name-part> <tp:taxon-name-part taxon-name-part-type="species" reg="zhouzhiense">zhouzhiense</tp:taxon-name-part></tp:taxon-name></italic> is named after the type locality, Zhouzhi County, Shaanxi Province, China.</p></tp:treatment-sec><tp:treatment-sec sec-type="Vernacular name" id="SECID0ECCAE"><title>Vernacular name.</title><p>zhōu zhì jīn yāo (Chinese pronunciation); 周至金腰 (Chinese name).</p><fig id="F4" position="float" orientation="portrait"><object-id xmlns:xlink="http://www.w3.org/1999/xlink" content-type="doi" xlink:type="simple">10.3897/phytokeys.159.56109.figure4</object-id><object-id xmlns:xlink="http://www.w3.org/1999/xlink" content-type="arpha" xlink:type="simple">36E2CC04-68F5-5627-A0AE-7C4F7C7A7BB7</object-id><label>Figure 4.</label><caption><p>Distribution map of <italic><tp:taxon-name><tp:taxon-name-part taxon-name-part-type="genus" reg="Chrysosplenium">Chrysosplenium</tp:taxon-name-part> <tp:taxon-name-part taxon-name-part-type="species" reg="zhouzhiense">zhouzhiense</tp:taxon-name-part></tp:taxon-name></italic> (red circle), <italic><tp:taxon-name><tp:taxon-name-part taxon-name-part-type="genus" reg="Chrysosplenium">C.</tp:taxon-name-part> <tp:taxon-name-part taxon-name-part-type="species" reg="macrophyllum">macrophyllum</tp:taxon-name-part></tp:taxon-name></italic> (black triangle) and <italic><tp:taxon-name><tp:taxon-name-part taxon-name-part-type="genus" reg="Chrysosplenium">C.</tp:taxon-name-part> <tp:taxon-name-part taxon-name-part-type="species" reg="zhangjiajieense">zhangjiajieense</tp:taxon-name-part></tp:taxon-name></italic> (blue star).</p></caption><graphic xmlns:xlink="http://www.w3.org/1999/xlink" xlink:href="phytokeys-159-127-g004.jpg" position="float" orientation="portrait" xlink:type="simple" id="oo_449531.jpg"><uri content-type="original_file" xlink:type="simple">https://binary.pensoft.net/fig/449531</uri></graphic></fig></tp:treatment-sec><tp:treatment-sec sec-type="discussion" id="SECID0EVDAE"><title>Discussion.</title><p><italic><tp:taxon-name><tp:taxon-name-part taxon-name-part-type="genus" reg="Chrysosplenium">Chrysosplenium</tp:taxon-name-part> <tp:taxon-name-part taxon-name-part-type="species" reg="zhouzhiense">zhouzhiense</tp:taxon-name-part></tp:taxon-name></italic> is characterised by leaves all alternate, seed minute papillae, ovary semi-inferior and disc absent. Thus, it belongs to <tp:taxon-name><tp:taxon-name-part taxon-name-part-type="genus" reg="Chrysosplenium">Chrysosplenium</tp:taxon-name-part> <tp:taxon-name-part taxon-name-part-type="infraspecific-rank">Subgen.</tp:taxon-name-part> <tp:taxon-name-part taxon-name-part-type="subgenus" reg="Gamosplenium">Gamosplenium</tp:taxon-name-part></tp:taxon-name>, Sect. <tp:taxon-name><tp:taxon-name-part taxon-name-part-type="genus" reg="Chrysosplenium"/><tp:taxon-name-part taxon-name-part-type="subgenus" reg="Gamosplenium"/><tp:taxon-name-part taxon-name-part-type="section" reg="Nephrophylloides">Nephrophylloides</tp:taxon-name-part></tp:taxon-name>, Ser. <tp:taxon-name><tp:taxon-name-part taxon-name-part-type="series" reg="Macrophylla">Macrophylla</tp:taxon-name-part></tp:taxon-name> (<xref ref-type="bibr" rid="B6">Pan 1986a</xref>, <xref ref-type="bibr" rid="B7">b</xref>). <tp:taxon-name><tp:taxon-name-part taxon-name-part-type="genus" reg="Chrysosplenium">Chrysosplenium</tp:taxon-name-part> <tp:taxon-name-part taxon-name-part-type="infraspecific-rank">Ser.</tp:taxon-name-part> <tp:taxon-name-part taxon-name-part-type="series" reg="Macrophylla">Macrophylla</tp:taxon-name-part></tp:taxon-name> contains five species including <italic><tp:taxon-name><tp:taxon-name-part taxon-name-part-type="genus" reg="Chrysosplenium">C.</tp:taxon-name-part> <tp:taxon-name-part taxon-name-part-type="species" reg="chinense">chinense</tp:taxon-name-part></tp:taxon-name></italic> (Hara) J.T.Pan, <italic><tp:taxon-name><tp:taxon-name-part taxon-name-part-type="genus" reg="Chrysosplenium">C.</tp:taxon-name-part> <tp:taxon-name-part taxon-name-part-type="species" reg="davidianum">davidianum</tp:taxon-name-part></tp:taxon-name></italic> Dence. ex Maxim, <italic><tp:taxon-name><tp:taxon-name-part taxon-name-part-type="genus" reg="Chrysosplenium">C.</tp:taxon-name-part> <tp:taxon-name-part taxon-name-part-type="species" reg="macrophyllum">macrophyllum</tp:taxon-name-part></tp:taxon-name></italic> Oliv., <italic><tp:taxon-name><tp:taxon-name-part taxon-name-part-type="genus" reg="Chrysosplenium">C.</tp:taxon-name-part> <tp:taxon-name-part taxon-name-part-type="species" reg="glossophyllum">glossophyllum</tp:taxon-name-part></tp:taxon-name></italic> Hara and a recently-described species <italic><tp:taxon-name><tp:taxon-name-part taxon-name-part-type="genus" reg="Chrysosplenium">C.</tp:taxon-name-part> <tp:taxon-name-part taxon-name-part-type="species" reg="zhangjiajieense">zhangjiajieense</tp:taxon-name-part></tp:taxon-name></italic> (<xref ref-type="bibr" rid="B6">Pan 1986a</xref>; <xref ref-type="bibr" rid="B5">Liu et al. 2016</xref>). Amongst them, the new species is most similar to <italic><tp:taxon-name><tp:taxon-name-part taxon-name-part-type="genus" reg="Chrysosplenium">C.</tp:taxon-name-part> <tp:taxon-name-part taxon-name-part-type="species" reg="macrophyllum">macrophyllum</tp:taxon-name-part></tp:taxon-name></italic> and <italic><tp:taxon-name><tp:taxon-name-part taxon-name-part-type="genus" reg="Chrysosplenium">C.</tp:taxon-name-part> <tp:taxon-name-part taxon-name-part-type="species" reg="zhangjiajieense">zhangjiajieense</tp:taxon-name-part></tp:taxon-name></italic> by stamens long exserted from sepals, but can be distinguished based on plant height, rhizome, stolon, sterile branch, basal leaf, flower colour and stamen morphology as summarised in Table <xref ref-type="table" rid="T1">1</xref>.</p><table-wrap id="T1" position="float" orientation="portrait"><label>Table 1.</label><caption><p>Morphological comparison of <italic><tp:taxon-name><tp:taxon-name-part taxon-name-part-type="genus" reg="Chrysosplenium">Chrysosplenium</tp:taxon-name-part> <tp:taxon-name-part taxon-name-part-type="species" reg="zhouzhiense">zhouzhiense</tp:taxon-name-part></tp:taxon-name></italic>, <italic><tp:taxon-name><tp:taxon-name-part taxon-name-part-type="genus" reg="Chrysosplenium">C.</tp:taxon-name-part> <tp:taxon-name-part taxon-name-part-type="species" reg="macrophyllum">macrophyllum</tp:taxon-name-part></tp:taxon-name></italic> and <italic><tp:taxon-name><tp:taxon-name-part taxon-name-part-type="genus" reg="Chrysosplenium">C.</tp:taxon-name-part> <tp:taxon-name-part taxon-name-part-type="species" reg="zhangjiajieense">zhangjiajieense</tp:taxon-name-part></tp:taxon-name></italic>.</p></caption><table id="TID0E3RAE" rules="all"><tbody><tr><th rowspan="1" colspan="1">Characters</th><th rowspan="1" colspan="1">
                    <italic><tp:taxon-name><tp:taxon-name-part taxon-name-part-type="genus" reg="Chrysosplenium">C.</tp:taxon-name-part> <tp:taxon-name-part taxon-name-part-type="species" reg="zhouzhiense">zhouzhiense</tp:taxon-name-part></tp:taxon-name></italic>
                  </th><th rowspan="1" colspan="1">
                    <italic><tp:taxon-name><tp:taxon-name-part taxon-name-part-type="genus" reg="Chrysosplenium">C.</tp:taxon-name-part> <tp:taxon-name-part taxon-name-part-type="species" reg="macrophyllum">macrophyllum</tp:taxon-name-part></tp:taxon-name></italic>
                  </th><th rowspan="1" colspan="1">
                    <italic><tp:taxon-name><tp:taxon-name-part taxon-name-part-type="genus" reg="Chrysosplenium">C.</tp:taxon-name-part> <tp:taxon-name-part taxon-name-part-type="species" reg="zhangjiajieense">zhangjiajieense</tp:taxon-name-part></tp:taxon-name></italic>
                  </th></tr><tr><td rowspan="1" colspan="1">Plant height</td><td rowspan="1" colspan="1">5–16 cm</td><td rowspan="1" colspan="1">17–21 cm</td><td rowspan="1" colspan="1">13–19 cm</td></tr><tr><td rowspan="1" colspan="1">Rhizome</td><td rowspan="1" colspan="1">absent</td><td rowspan="1" colspan="1">thick</td><td rowspan="1" colspan="1">thick</td></tr><tr><td rowspan="1" colspan="1">Stolon</td><td rowspan="1" colspan="1">1–3</td><td rowspan="1" colspan="1">absent</td><td rowspan="1" colspan="1">absent</td></tr><tr><td rowspan="1" colspan="1">Flowering stem and sterile branch</td><td rowspan="1" colspan="1">sterile branch arising from flowering stem</td><td rowspan="1" colspan="1">separate</td><td rowspan="1" colspan="1">separate</td></tr><tr><td rowspan="1" colspan="1">Cauline leaf</td><td rowspan="1" colspan="1">2–4</td><td rowspan="1" colspan="1">1</td><td rowspan="1" colspan="1">1</td></tr><tr><td rowspan="1" colspan="1">Basal leaf</td><td rowspan="1" colspan="1">absent</td><td rowspan="1" colspan="1">large, 2.3–19 cm long</td><td rowspan="1" colspan="1">large, 4–10.5 cm long</td></tr><tr><td rowspan="1" colspan="1">Flower colour</td><td rowspan="1" colspan="1">light yellow</td><td rowspan="1" colspan="1">white</td><td rowspan="1" colspan="1">white</td></tr><tr><td rowspan="1" colspan="1">Stamen</td><td rowspan="1" colspan="1">6–8 mm</td><td rowspan="1" colspan="1">4–6 mm</td><td rowspan="1" colspan="1">4–6 mm</td></tr></tbody></table></table-wrap></tp:treatment-sec><tp:treatment-sec sec-type="conservation status" id="SECID0E1OAE"><title>Conservation Status.</title><p>At present, <italic><tp:taxon-name><tp:taxon-name-part taxon-name-part-type="genus" reg="Chrysosplenium">Chrysosplenium</tp:taxon-name-part> <tp:taxon-name-part taxon-name-part-type="species" reg="zhouzhiense">zhouzhiense</tp:taxon-name-part></tp:taxon-name></italic> is only known from a single locality (<xref ref-type="bibr" rid="B3">IUCN 2019</xref>). At this locality, the population of this species comprises ca. 100 mature individuals (&lt; 250 mature individuals, criteria D1). Therefore, we propose that <italic><tp:taxon-name><tp:taxon-name-part taxon-name-part-type="genus" reg="Chrysosplenium">C.</tp:taxon-name-part> <tp:taxon-name-part taxon-name-part-type="species" reg="zhouzhiense">zhouzhiense</tp:taxon-name-part></tp:taxon-name></italic> should be considered as Endangered D1 (<abbrev xmlns:xlink="http://www.w3.org/1999/xlink" xlink:title="Endangered" id="ABBRID0E1PAE" xlink:type="simple">EN</abbrev>) according to IUCN criteria (<xref ref-type="bibr" rid="B3">IUCN 2019</xref>).</p><sec sec-type="Key to species of Chrysosplenium Subgen. Gamosplenium Sect. Nephrophylloides Ser. Macrophylla modified from Pan and Ohba (2001)" id="SECID0ECQAE"><title>Key to species of <tp:taxon-name><tp:taxon-name-part taxon-name-part-type="genus" reg="Chrysosplenium">Chrysosplenium</tp:taxon-name-part> <tp:taxon-name-part taxon-name-part-type="infraspecific-rank">Subgen.</tp:taxon-name-part> <tp:taxon-name-part taxon-name-part-type="subgenus" reg="Gamosplenium">Gamosplenium</tp:taxon-name-part></tp:taxon-name> Sect. <tp:taxon-name><tp:taxon-name-part taxon-name-part-type="genus" reg="Nephrophylloides">Nephrophylloides</tp:taxon-name-part> <tp:taxon-name-part taxon-name-part-type="infraspecific-rank">Ser.</tp:taxon-name-part> <tp:taxon-name-part taxon-name-part-type="series" reg="Macrophylla">Macrophylla</tp:taxon-name-part></tp:taxon-name> modified from <xref ref-type="bibr" rid="B9">Pan and Ohba (2001)</xref></title><table-wrap content-type="key" position="anchor" orientation="portrait"><table id="TID0ENIAC" rules="all"><tbody><tr><td rowspan="1" colspan="1">1</td><td rowspan="1" colspan="1">Stamens long exserted from sepals</td><td rowspan="1" colspan="1">
                      <bold>2</bold>
                    </td></tr><tr><td rowspan="1" colspan="1">–</td><td rowspan="1" colspan="1">Stamens subequalling or shorter than sepals</td><td rowspan="1" colspan="1">
                      <bold>3</bold>
                    </td></tr><tr><td rowspan="1" colspan="1">2</td><td rowspan="1" colspan="1">Stolon 1–3; basal leaf absent; flower light yellow; stamen 6–8 mm</td><td rowspan="1" colspan="1">
                      <bold><italic><tp:taxon-name><tp:taxon-name-part taxon-name-part-type="genus" reg="Chrysosplenium">C.</tp:taxon-name-part> <tp:taxon-name-part taxon-name-part-type="species" reg="zhouzhiense">zhouzhiense</tp:taxon-name-part></tp:taxon-name></italic></bold>
                    </td></tr><tr><td rowspan="1" colspan="1">–</td><td rowspan="1" colspan="1">Stolon absent; basal leaf large; flower white; stamen 4–6 mm</td><td rowspan="1" colspan="1">
                      <bold>4</bold>
                    </td></tr><tr><td rowspan="1" colspan="1">3</td><td rowspan="1" colspan="1">Stem glabrous; basal leaves reniform to orbicular-reniform</td><td rowspan="1" colspan="1">
                      <bold><italic><tp:taxon-name><tp:taxon-name-part taxon-name-part-type="genus" reg="Chrysosplenium">C.</tp:taxon-name-part> <tp:taxon-name-part taxon-name-part-type="species" reg="chinense">chinense</tp:taxon-name-part></tp:taxon-name></italic></bold>
                    </td></tr><tr><td rowspan="1" colspan="1">–</td><td rowspan="1" colspan="1">Stem brown villous; basal leaves broadly ovate to orbicular</td><td rowspan="1" colspan="1">
                      <bold>5</bold>
                    </td></tr><tr><td rowspan="1" colspan="1">4</td><td rowspan="1" colspan="1">Basal leaves sparsely pilose; cauline leaves 12–17 × 5–7.5 mm, narrowly elliptic</td><td rowspan="1" colspan="1">
                      <bold><italic><tp:taxon-name><tp:taxon-name-part taxon-name-part-type="genus" reg="Chrysosplenium">C.</tp:taxon-name-part> <tp:taxon-name-part taxon-name-part-type="species" reg="macrophylla">macrophylla</tp:taxon-name-part></tp:taxon-name></italic></bold>
                    </td></tr><tr><td rowspan="1" colspan="1">–</td><td rowspan="1" colspan="1">Basal leaves densely long villous; cauline leaves 3–5 × 4–6 mm, oval to circular</td><td rowspan="1" colspan="1">
                      <bold><italic><tp:taxon-name><tp:taxon-name-part taxon-name-part-type="genus" reg="Chrysosplenium">C.</tp:taxon-name-part> <tp:taxon-name-part taxon-name-part-type="species" reg="zhangjiajieense">zhangjiajieense</tp:taxon-name-part></tp:taxon-name></italic></bold>
                    </td></tr><tr><td rowspan="1" colspan="1">5</td><td rowspan="1" colspan="1">Sterile branches absent; basal leaf margin 20–36-crenate, sometimes obscurely so; stamens shorter than sepals; capsule rostrums ca. 0.5 mm</td><td rowspan="1" colspan="1">
                      <bold><italic><tp:taxon-name><tp:taxon-name-part taxon-name-part-type="genus" reg="Chrysosplenium">C.</tp:taxon-name-part> <tp:taxon-name-part taxon-name-part-type="species" reg="glossophyllum">glossophyllum</tp:taxon-name-part></tp:taxon-name></italic></bold>
                    </td></tr><tr><td rowspan="1" colspan="1">–</td><td rowspan="1" colspan="1">Sterile branches arising from stem base; basal leaf margin (7–)13–17-crenate; stamens subequalling sepals; capsule rostrums 1–2 mm</td><td rowspan="1" colspan="1">
                      <bold><italic><tp:taxon-name><tp:taxon-name-part taxon-name-part-type="genus" reg="Chrysosplenium">C.</tp:taxon-name-part> <tp:taxon-name-part taxon-name-part-type="species" reg="davidianum">davidianum</tp:taxon-name-part></tp:taxon-name></italic></bold>
                    </td></tr></tbody></table></table-wrap></sec></tp:treatment-sec><ref-list><ref id="B6"><mixed-citation xmlns:xlink="http://www.w3.org/1999/xlink" xlink:type="simple"><person-group><name name-style="western"><surname>Pan</surname><given-names>JT</given-names></name></person-group> (<year>1986a</year>) <article-title>A study on the genus <italic><tp:taxon-name><tp:taxon-name-part taxon-name-part-type="genus">Chrysosplenium</tp:taxon-name-part></tp:taxon-name></italic> L. from China.</article-title><source>Journal of University of Chinese Academy of Sciences</source><volume>24</volume>(<issue>2</issue>): <fpage>81</fpage>–<lpage>97</lpage>.</mixed-citation></ref><ref id="B7"><mixed-citation xmlns:xlink="http://www.w3.org/1999/xlink" xlink:type="simple"><person-group><name name-style="western"><surname>Pan</surname><given-names>JT</given-names></name></person-group> (<year>1986b</year>) <article-title>A study of the genus <italic><tp:taxon-name><tp:taxon-name-part taxon-name-part-type="genus">Chrysosplenium</tp:taxon-name-part></tp:taxon-name></italic> L. from China (sequel).</article-title><source>Zhiwu Fenlei Xuebao</source><volume>24</volume>(<issue>3</issue>): <fpage>203</fpage>–<lpage>214</lpage>.</mixed-citation></ref><ref id="B5"><mixed-citation xmlns:xlink="http://www.w3.org/1999/xlink" xlink:type="simple"><person-group><name name-style="western"><surname>Liu</surname><given-names>H</given-names></name><name name-style="western"><surname>Luo</surname><given-names>J</given-names></name><name name-style="western"><surname>Liu</surname><given-names>Q</given-names></name><name name-style="western"><surname>Lan</surname><given-names>D</given-names></name><name name-style="western"><surname>Qin</surname><given-names>R</given-names></name><name name-style="western"><surname>Yu</surname><given-names>X</given-names></name></person-group> (<year>2016</year>) <article-title>A new species of <italic><tp:taxon-name><tp:taxon-name-part taxon-name-part-type="genus">Chrysosplenium</tp:taxon-name-part></tp:taxon-name></italic> (<tp:taxon-name><tp:taxon-name-part taxon-name-part-type="family">Saxifragaceae</tp:taxon-name-part></tp:taxon-name>) from Zhangjiajie, Hunan, central China.</article-title><source>Phytotaxa</source><volume>277</volume>(<issue>3</issue>): <fpage>287</fpage>–<lpage>292</lpage>. <ext-link xlink:type="simple" ext-link-type="doi" xlink:href="10.11646/phytotaxa.277.3.7">https://doi.org/10.11646/phytotaxa.277.3.7</ext-link></mixed-citation></ref><ref id="B3"><mixed-citation xmlns:xlink="http://www.w3.org/1999/xlink" xlink:type="simple"><institution xlink:type="simple">IUCN</institution> (<year>2019</year>) Guidelines for Using the IUCN Red List Categories and Criteria. Version 14. Prepared by the Standards and Petitions Committee. <ext-link xlink:type="simple" ext-link-type="uri" xlink:href="http://www.iucnredlist.org/documents/RedListGuidelines.pdf">http://www.iucnredlist.org/documents/RedListGuidelines.pdf</ext-link> [accessed 9 June 2020]</mixed-citation></ref><ref id="B9"><mixed-citation xmlns:xlink="http://www.w3.org/1999/xlink" xlink:type="simple"><person-group><name name-style="western"><surname>Pan</surname><given-names>JT</given-names></name><name name-style="western"><surname>Ohba</surname><given-names>H</given-names></name></person-group> (<year>2001</year>) <article-title><italic><tp:taxon-name><tp:taxon-name-part taxon-name-part-type="genus">Chrysosplenium</tp:taxon-name-part></tp:taxon-name></italic>.</article-title> In: <person-group><name name-style="western"><surname>Wu</surname><given-names>ZY</given-names></name><name name-style="western"><surname>Raven</surname><given-names>PH</given-names></name></person-group> (<role>Eds</role>) <issue-title>Flora of China (Vol.</issue-title><source>8). Science Press, Beijing, and Missouri Botanical Garden Press, St. Louis</source>, <fpage>346</fpage>–<lpage>358</lpage>.</mixed-citation></ref></ref-list></tp:taxon-treatment>
